# Supplementary material for: An Intelligent System for Proper Management and Disposal of Unused and Expired Medications
Source: Int J Environ Res Public Health. 2022 Mar 1;19(5):2875. doi: 10.3390/ijerph19052875 (PMC8910225; doi:10.3390/ijerph19052875)
Supplement: Supplementary file 1 [file ijerph-19-02875-s001.zip]

Archive with 1 entries (1 files):
- ijerph-1522162-supplementary.pdf
